# Supplementary material for: First records of Canis dirus and Smilodon fatalis from the late Pleistocene Tule Springs local fauna, upper Las Vegas Wash, Nevada
Source: PeerJ. 2016 Jun 21;4:e2151. doi: 10.7717/peerj.2151 (PMC4924133; doi:10.7717/peerj.2151)
Supplement: Supplemental Information 2 [file peerj-04-2151-s002.xlsx]

## Sheet: Sheet1
Catalogue Prefix	Specimen Number	Genus	Species	Side	Age	Bp	DVH	LT	Locality	Repository
LACMHC	X-6896	Panthera	atrox	L	AD	91.69	75.85	53.94	3	GCPM
LACMHC	X-6907	Panthera	atrox	L	SA	92.39	77.23	55.71	3	GCPM
LACMHC	X-6900	Panthera	atrox	L	AD	94.56	77.7	57.09	3	GCPM
LACMHC	2903-R-8	Panthera	atrox	R	AD	79.13	66.45	49.28	3	GCPM
LACMHC	X-6906	Panthera	atrox	L	AD	84.46	66.19	50.22	3	GCPM
LACMHC	X-6904	Panthera	atrox	L	AD	85.58	71.12	51.22	3	GCPM
LACMHC	X-6874	Panthera	atrox	R	AD	84.69	71.37	51.5	3	GCPM
LACMHC	X-6868	Panthera	atrox	R	AD	86.04	71.53	52.71	3	GCPM
LACMHC	X-6878	Panthera	atrox	R	AD	91.38	77.51	53.55	4	GCPM
LACMHC	1557	?Panthera	?atrox	R	AD	78.03	70.39	47.23	4	GCPM
LACMHC	16794	Panthera	atrox	L	AD	95.86	75.3	49.02	13	GCPM
LACMHC	X-6888	Panthera	atrox	R	AD	90.97	75.38	55.92	16	GCPM
LACMHC	X-6910	Panthera	atrox	L	AD	75.13	63.24	46.2	61	GCPM
LACMHC	X-6891	Panthera	atrox	R	AD	102.74	82.23	61.16	61	GCPM
LACMHC	X-6911	Panthera	atrox	L	AD	88.48	72.2	52.15	61	GCPM
LACMHC	X-6890	Panthera	atrox	R	AD	90.91	73.26	53.11	61	GCPM
LACMHC	X-6912	Panthera	atrox	L	AD	83.27	71.84	52.09	67	GCPM
LACMHC	X-6881	Panthera	atrox	R	?SA	90	69.31	51.8	67	GCPM
LACMHC	2903-R-5	Panthera	atrox	R	AD	94.4	74.28	58.74	67	GCPM
LACMHC	X-6902	Panthera	atrox	L	?SA	87.67	68.9	53.71	67	GCPM
LACMHC	X-6903	Panthera	atrox	L	AD	90.31	73.04	51.9	67	GCPM
LACMHC	2903-R-7	Panthera	atrox	R	AD	83.73	70.68	50.28	77	GCPM
LACMHC	138630	Panthera	atrox	L	AD	87.47	71.4	50.76	ACAD	GCPM
LACMP23	1111	Panthera	atrox	L	AD	87.83	71.36	56.5	P23-1	GCPM
