# Supplementary material for: First records of Canis dirus and Smilodon fatalis from the late Pleistocene Tule Springs local fauna, upper Las Vegas Wash, Nevada
Source: PeerJ. 2016 Jun 21;4:e2151. doi: 10.7717/peerj.2151 (PMC4924133; doi:10.7717/peerj.2151)
Supplement: Supplemental Information 6 [file peerj-04-2151-s006.xlsx]

## Sheet: Sheet1
Catalogue Prefix	Specimen Number	Genus	Species	Side	Age	L	W	Repository
SBCM	L3160-1257	Canis	dirus	R		26.26	16.96	SBCM
